# Supplementary material for: The utilization of formal and informal home care by older patients with cancer: a Belgian cohort study with two control groups
Source: BMC Health Serv Res. 2017 Sep 12;17:644. doi: 10.1186/s12913-017-2594-4 (PMC5596475; doi:10.1186/s12913-017-2594-4)
Supplement: Supplementary file 2 — Individual transitions between formal care and informal care. Transitions considering the availability of both formal care and informal care are summarized for the three patient groups. (XLSX 13 kb) [file 12913_2017_2594_MOESM2_ESM.xlsx]

## Sheet: Sheet1
Additional file 2. Individual transitions between formal care and informal care
		ONC (n=190)		OCP (n=79)		MCP (n=178)
Individual transition		n	%	n	%	n	%
1)	N--->N	30	15.7895	2	2.53165	7	3.93258
2)	N--->I	10	5.26316	2	2.53165	7	3.93258
3)	N--->F	5	2.63158	1	1.26582	1	0.561798
4)	N--->I+F	5	2.63158	1	1.26582	6	3.37079
5)	I--->N	8	4.21053	4	5.06329	20	11.236
6)	I--->I	30	15.7895	14	17.7215	61	34.2697
7)	I--->F	0	0	3	3.79747	9	5.05618
8)	I--->I+F	5	2.63158	9	11.3924	32	17.9775
9)	F--->N	1	0.526316	1	1.26582	1	0.561798
10)	F--->I	0	0	1	1.26582	2	1.1236
11)	F--->F	26	13.6842	2	2.53165	1	0.561798
12)	F--->I+F	9	4.73684	4	5.06329	1	0.561798
13)	I+F--->N	1	0.526316	0	0	1	0.561798
14)	I+F--->I	3	1.57895	1	1.26582	6	3.37079
15)	I+F--->F	16	8.42105	4	5.06329	2	1.1236
16)	I+F--->I+F	41	21.5789	30	37.9747	21	11.7978
N=no care; I= informal care only; F= formal care only; I+F= informal care + formal care
